# Supplementary material for: Genome-scale meta-analysis of breast cancer datasets identifies promising targets for drug development
Source: J Biol Res (Thessalon). 2021 Feb 16;28:5. doi: 10.1186/s40709-021-00136-7 (PMC7885587; doi:10.1186/s40709-021-00136-7)
Supplement: Supplementary file 1 — Additional file 1: Table S1. The function summaryAffyRNAdeg of Bioconductor package produced a single summary-statistic for each array in the batch dataset. [file 40709_2021_136_MOESM1_ESM.xlsx]

## Sheet: Sheet1
Additional file 1: Table S1. The function summaryAffyRNAdeg of Bioconductor package produced a single summary-statistic for each array in the batch dataset.
Datasets	Parameters	Total Samples
GSE83325		GSM2199543.CEL	GSM2199546.CEL	GSM2199547.CEL	GSM2199548.CEL
	slope	-4.43	-4.44	-4.73	-4.68
	p value	2.76e-07	3.11e-07	2.54e-07	3.62e-07
GSE28448		GSM703137	GSM703138	GSM703139	GSM703140	GSM703141	GSM703142
	slope	2.61	2.51	2.24	2.29	2.58	2.41
	p value	7.56e-12	3.7e-11	2.24	5.14e-11	5.46e-11	1.13e-09
		GSM703143	GSM703144	GSM703145	GSM703146	GSM70313747
	slope	2.84	2.77	2.47	2.38	2.33
	p value	8.22e-12	1.45e-11	2.47	8.6e-11	3.61e-10
GSE28645		GSM709764.CEL	GSM709765.CEL	GSM709766.CEL	GSM709767.CEL	GSM709768.CEL	GSM709769.CEL
	slope	5.37	5.2	4.76	5.74	5.42	4.71
	p value	1.65e-11	4.7e-11	6.89e-11	3.07e-11	1.2e-10	5.8e-10
		GSM709770.CEL	GSM709771.CEL	GSM709772.CEL	GSM709773.CEL	GSM709774.CEL	GSM709775.CEL
	slope	4.86	5.17	4.97	5.08	5.46	3.58
	p value	4.01e-10	2.03e-10	1.19e-10	4.52e-11	4.67e-11	2.62e-09
		GSM709776.CEL	GSM709777.CEL
	slope	4.52	3.63
	p value	2.19e-10	3e-09
GSE27444		GSM678312.CEL	GSM678313.CEL	GSM678314.CEL	GSM678315.CEL	GSM678316.CEL	GSM678317.CEL
	slope	0.682	0.63	0.625	0.809	0.913	0.554
	p value	0.032	0.0398	0.0348	0.0131	0.00755	0.0729
		GSM678318.CEL	GSM678319.CEL	GSM678320.CEL	GSM678321.CEL	GSM678322.CEL	GSM678323.CEL
	slope	0.753	1.89	2.01	1.56	0.926	1.27
	p value	0.0112	2.41e-05	4.89e-06	0.000153	0.00428	0.00105
		GSM678324.CEL	GSM678325.CEL
	slope	1.64	1.16
	p value	0.000112	0.00193
GSE12791		GSM320837.CEL	GSM320838.CEL	GSM320839.CEL	GSM320840.CEL	GSM320841.CEL	GSM320842.CEL
	slope	2.72	2.54	2.58	2.55	2.21	2.62
	p value	4.08e-11	9.34e-10	1.83e-10	8.25e-11	1.81e-10	3.1e-11
		GSM320843.CEL	GSM320844.CEL	GSM320845.CEL	GSM320846.CEL	GSM320847.CEL	GSM320848.CEL
	slope	2.26	2.44	2.2	2.33	2.27	2.15
	p value	6.73e-11	5.01e-11	1.74e-10	2.57e-10	1.29e-10	1.04e-09
		GSM320849.CEL	GSM320850.CEL	GSM320851.CEL	GSM320852.CEL
	slope	2.35	2.44	2.28	2.35
	p value	8.57e-11	2.36e-10	2.62e-10	1.23e-10
GSE116781		GSM3261864.CEL	GSM3261865.CEL	GSM3261866.CEL	GSM3261867.CEL	GSM3261868.CEL	GSM3261869.CEL
	slope	-4.12	2.99e-07	-4.03	-3.37	-4.18	-4.17
	p value	2.99e-07	1.16e-06	8.45e-07	1.32e-06	1.1e-06	4.65e-07
GSE33658		GSM832390.CEL	GSM832391.CEL	GSM832392.CEL	GSM832393.CEL	GSM832394.CEL	GSM832395.CEL
	slope	6.92	6.62	8.06	6.71	7.47	6.46
	p value	4.95e-11	3.01e-11	4.19e-12	3.54e-12	8.03e-12	1.49e-10
		GSM832396.CEL	GSM832397.CEL	GSM832398.CEL	GSM832399.CEL	GSM832400.CEL	GSM832401.CEL
	slope	6.5	6.85	6.87	7.07	6.7	6.96
	p value	1.93e-11	3.55e-12	4.82e-12	1.03e-11	3.55e-12	7.83e-13
		GSM832402.CEL	GSM832403.CEL	GSM832404.CEL	GSM832405.CEL	GSM832406.CEL	GSM832407.CEL
	slope	6.21	7.42	7.24	6.47	6.56	6.15
	p value	3.84e-11	1.15e-12	5.77e-11	2.45e-10	8.04e-11	2.69e-10
		GSM832408.CEL	GSM832409.CEL	GSM832410.CEL	GSM832411.CEL
	slope	6.4	7.18	6.88	7.19
	p value	3.82e-10	2.6e-11	4.96e-11	1.22e-11
GSE146911		GSM4409492.CEL	GSM4409493.CEL	GSM4409494.CEL	GSM4409495.CEL	GSM4409496.CEL	GSM4409497.CEL
	slope	4.5	7.19e-15	4.51	5.5	4.35	7.66e-13
	slope	7.19e-15	1.92e-13	1.31e-12	7.38e-15	7.66e-13	6.02e-13
		GSM4409498.CEL	GSM4409499.CEL	GSM4409500.CEL	GSM4409500.CEL	GSM4409502.CEL
	slope	5.48	4.98	4.71	5.67	5.97
	slope	5.56e-13	4.46e-13	9.35e-14	3.02e-14	6.23e-13
GSE151635		GSM4587173.CEL	GSM4587174.CEL	GSM4587175.CEL	GSM4587176.CEL	GSM4587177.CEL	GSM4587178.CEL
	slope	2.54	2.47	2.5	2.56	2.51	2.47
	p value	2.82e-11	1.3e-10	1.35e-10	3.1e-11	4.3e-11	1.29e-10
		GSM4587179.CEL	GSM4587180.CEL	GSM4587181.CEL	GSM4587182.CEL	GSM4587183.CEL	GSM4587184.CEL
	slope	2.42	2.55	2.52	2.49	2.42	2.52
	p value	3.77e-10	2.24e-11	1.66e-11	1.73e-10	6.76e-10	5.8e-11
GSE71363		GSM1833054.CEL	GSM1833055.CEL	GSM1833056.CEL	GSM1833057.CEL	GSM1833058.CEL	GSM1833059.CEL
	slope	1.97	1.76	1.97	2.35	2.22	1.9
	p value	2.21e-07	3.03e-08	1.36e-07	2.85e-09	3.6e-08	7.65e-07
		GSM1833060.CEL	GSM1833061.CEL	GSM1833062.CEL	GSM1833063.CEL	GSM1833064.CEL	GSM1833065.CEL
	slope	2	2.14	2	2.17	1.92	1.77
	p value	3.75e-07	1.6e-08	8.64e-08	9.33e-09	4.22e-07	1.08e-06
		GSM1833066.CEL	GSM1833067.CEL	GSM1833068.CEL	GSM1833069.CEL	GSM1833070.CEL	GSM1833071.CEL
	slope	2.31	2.27	2.07	2.18	2.21	1.95
	p value	2.15e-08	2.42e-08	7.91e-08	7.11e-08	8.1e-08	6.69e-08
GSE99860		GSM2652136	GSM2652137	GSM2652138	GSM2652139	GSM2652140	GSM2652141
	slope	6.34	6.34	6.34	6.11	5.15e-14	3.58e-14
	p value	6.34	6.34	6.34	5.15e-14	3.58e-14	3.84e-14
		GSM2652142	GSM2652143	GSM2652144	GSM2652145	GSM2652146	GSM2652147
	slope	6.6	6.68	9.54e-14	6.64	3.61	6.93e-13
	p value	9.69e-15	9.54e-14	3.91e-14	9.77e-15	6.93e-13	6.5e-12
		GSM2652148	GSM2652149	GSM2652150	GSM2652151
	slope	3.74	3.73	3.55	3.67
	p value	3.77e-12	4.94e-12	2.31e-11	1.97e-11
GSE99861		GSM2656136.CEL	GSM2656137.CEL	GSM2656138.CEL	GSM2656139.CEL	GSM2656140.CEL	GSM2656141.CEL
	slope	6.34	6.34	6.34	6.11	5.15e-14	3.58e-14
	p value	6.34	6.34	6.34	5.15e-14	3.58e-14	3.84e-14
		GSM2656142.CEL	GSM2656143.CEL	GSM2656144.CEL	GSM2656145.CEL	GSM2656146.CEL	GSM2656147.CEL
	slope	6.6	6.68	9.54e-14	6.64	3.61	6.93e-13
	p value	9.69e-15	9.54e-14	3.91e-14	9.77e-15	6.93e-13	6.5e-12
		GSM2656148.CEL	GSM2656149.CEL	GSM2656150.CEL	GSM2656151.CEL
	slope	3.74	3.73	3.55	3.67
	p value	3.77e-12	4.94e-12	2.31e-11	1.97e-11
