# Supplementary material for: Genome-scale meta-analysis of breast cancer datasets identifies promising targets for drug development
Source: J Biol Res (Thessalon). 2021 Feb 16;28:5. doi: 10.1186/s40709-021-00136-7 (PMC7885587; doi:10.1186/s40709-021-00136-7)
Supplement: Supplementary file 3 — Additional file 3: Table S3. Preliminary investigation of common and related differentially expressed genes of each microarray dataset. [file 40709_2021_136_MOESM3_ESM.xlsx]

## Sheet: Sheet1
Additonal file 3: Table S3. Preliminary investigation of common and related differentially expressed genes of each microarray dataset
Probe ID	Gene Symbol	Uniprot ID	Protein Name
11756778_x_at	NEFL	NFL_HUMAN	neurofilament, light polypeptide(NEFL)
11721688_at	ID4	ID4_HUMAN	nhibitor of DNA binding 4, HLH protein(ID4)
209106_at	NCOA1	NCOA1_HUMAN	nuclear receptor coactivator 1(NCOA1)
211924_s_at	PLAUR	UPAR_HUMAN	plasminogen activator, urokinase receptor(PLAUR)
212440_at	SNRNP27	SNR27_HUMAN	small nuclear ribonucleoprotein U4/U6.U5 subunit 27(SNRNP27)
1555780_a_at	RHEB	RHEB_HUMAN	Ras homolog enriched in brain(RHEB)
213712_at	ELOVL2	ELOV2_HUMAN	ELOVL fatty acid elongase 2(ELOVL2)
205380_at	PDZK1	(PDZ1I_HUMAN	PDZ domain containing 1(PDZK1)
211474_s_at	SERPINB6	SPB6_HUMAN	serpin family B member 6(SERPINB6)
202641_at	ARL3	ARL3	ADP ribosylation factor like GTPase 3(ARL3)
1561237_at	LOC101929657		uncharacterized LOC101929657(LOC101929657)
1556453_at	LOC100506274		uncharacterized LOC100506274(LOC100506274)
11716033_at	SLPI	SLPI_HUMAN	secretory leukocyte peptidase inhibitor(SLPI)
11729101_a_at	AKR1C2	Q1KXY7_HUMAN	aldo-keto reductase family 1 member C2(AKR1C2)
226773_at	PPM1K	PPM1K_HUMAN	protein phosphatase, Mg2+/Mn2+ dependent 1K(PPM1K)
237365_at	ELOVL2-AS1		ELOVL2 antisense RNA 1(ELOVL2-AS1)
201625_s_at	INSIG1	INSI1_HUMAN	insulin induced gene 1(INSIG1)
218559_s_at	MAFB	MAFB_HUMAN	MAF bZIP transcription factor B(MAFB)
1556395_at
206218_at	MAGEB2	MAGB2_HUMAN	MAGE family member B2(MAGEB2)
225424_at	GPAM	GPAT1_HUMAN	glycerol-3-phosphate acyltransferase, mitochondrial(GPAM)
225420_at	GPAM	GPAT1_HUMAN	glycerol-3-phosphate acyltransferase, mitochondrial(GPAM)
201012_at	ANXA1	ANXA1_HUMAN	annexin A1(ANXA1)
200878_at	EPAS2	EPAS1_HUMAN	endothelial PAS domain protein 1(EPAS1)
